# Supplementary material for: Synthetic evolution of herbicide resistance using a T7 RNAP–based random DNA base editor
Source: Life Sci Alliance. 2022 Sep 28;5(12):e202201538. doi: 10.26508/lsa.202201538 (PMC9526444; doi:10.26508/lsa.202201538)
Supplement: Supplementary file 1 [file LSA-2022-01538_SdataF1.xlsx]

## Sheet: GFP
										Change: Indicates the reference sequence nucleotides followed by the variant nucleotides. For example ‘C → A’
	F7R1						Percent frequency			Coverage: The number of reads that cover the SNP region in the contig. The coverage includes both the reads containing the SNP and other reads at that position.
	35-ALS-T7_1	35-GFP-T7_2	35-GFP-AID-T7_1	35-GFP-AID-T7_2
T -> N	0	0	0	0		0	0	0		Reference Frequency: The percentage of reads that agree with the reference sequence at that position. This field will only be present if at least 1 read agrees with the reference sequence.
A -> N	0.002	0.002	0.002	0.002		0	0	0		Variant Frequency: The percentage of reads that have the variation at that position. For variations that span more than a single nucleotide, the variant frequency may appear as a range (e.g. 47.8% – 51.7%) to indicate the minimum/maximum variant frequency over that range.
C -> R	0.001	0.001	0.001	0.001		0	0	0
C -> T	0	0	0.2484	0.2384		0.4868	24.34	99.795
G -> A	0.0024	0.002	0.0034	0.002		0.001	0.05	0.205002
G -> Y	0	0	0	0		0	0	0
							24.39
	FR2
	35-GFP-T7_1	35-GFP-T7_2	35-GFP-AID-T7_1	35-GFP-AID-T7_2						Average of F7R1 and FR2
T -> N	0	0	0	0		0	0	0		0
A -> N	0.002	0.002	0.0015	0.002		0	0	0		0
C -> R	0.001	0.001	0.0045	0.0035		0.006	0.3	0.783494		0.391747
C -> T	0.001	0.001	0.4	0.3618		0.7598	37.99	99.2165		99.5058
G -> A	0.0004	0.0005	0.0004	0.0004		0	0	0		0.102501
G -> Y	0	0	0	0		0	0	0		0
							38.29
