# Supplementary material for: Synthetic evolution of herbicide resistance using a T7 RNAP–based random DNA base editor
Source: Life Sci Alliance. 2022 Sep 28;5(12):e202201538. doi: 10.26508/lsa.202201538 (PMC9526444; doi:10.26508/lsa.202201538)
Supplement: Supplementary file 2 [file LSA-2022-01538_SdataF2.1.xlsx]

## Sheet: Single-vector system
control value	-1145	A	-1143	-1142	-1141	-1140	-1139	-1138	-1137	-1136	A	-1134	-1133	-1132	-1131	-1130	-1129	-1128	-1127	-1126	-1125	-1124	A	-1122	-1121	-1120	-1119	-1118	-1117	-1116	A	-1114	-1113	-1112	-1111	-1110	-1109	-1108	-1107	-1106	-1105	-1104	-1103	-1102	-1101	-1100	-1099	-1098	-1097
	C	T	T	T	A	A	T	A	C	G	T	C	T	C	A	C	T	A	T	A	G	G	T	A	G	A	C	C	A	C	T	A	C	G	G	T	T	T	C	C	C	T	A	G	A	A	A	T	A
	0	0	0	0	2701	2701	0	2701	0	0	2701	0	0	0	2701	0	0	2701	0	2701	0	1	0	2701	0	2701	0	0	2701	1	2700	2701	1	0	0	0	0	0	0	0	0	1	2699	2	2700	2701	2699	3	2700
	1	2701	2701	2701	0	0	2701	0	0	0	0	0	2701	1	0	0	2701	0	2701	0	0	0	1	0	0	0	1	0	0	0	0	0	0	0	0	2700	2701	2701	1	0	1	2699	1	0	0	0	2	2698	1
	0	0	0	0	0	0	0	0	0	2701	0	0	0	0	0	0	0	0	0	0	2701	2700	2700	0	2701	0	0	0	0	0	0	0	0	2700	2701	1	0	0	0	0	0	0	1	2699	1	0	0	0	0
	2700	0	0	0	0	0	0	0	2701	0	0	2701	0	2700	0	2701	0	0	0	0	0	0	0	0	0	0	2700	2701	0	2700	1	0	2700	1	0	0	0	0	2700	2701	2700	1	0	0	0	0	0	0	0
	0.04	0	0	0	0	0	0	0	0	0	0	0	0	0.04	0	0	0	0	0	0	0	0.04	0.04	0	0	0	0.04	0	0	0.04	0.04	0	0.04	0.04	0	0.04	0	0	0.04	0	0.04	0.07	0.07	0.07	0.04	0	0.07	0.11	0.04
data value	-1145	-1144	-1143	-1142	-1141	-1140	-1139	-1138	-1137	-1136	-1135	-1134	-1133	-1132	-1131	-1130	-1129	-1128	-1127	-1126	-1125	-1124	-1123	-1122	-1121	-1120	-1119	-1118	-1117	-1116	-1115	-1114	-1113	-1112	-1111	-1110	-1109	-1108	-1107	-1106	-1105	-1104	-1103	-1102	-1101	-1100	-1099	-1098	-1097
	C	T	T	T	A	A	T	A	C	G	A	C	T	C	A	C	T	A	T	A	G	G	G	A	G	A	C	C	A	C	A	A	C	G	G	T	T	T	C	C	C	T	A	G	A	A	A	T	A
	2	0	0	0	3419	3419	0	3419	0	0	3419	1	0	0	3419	0	0	3419	0	3419	0	0	0	3419	0	3419	0	1	3417	1	3419	3418	1	0	0	0	0	0	0	0	0	5	3406	13	3411	3419	3414	13	3411
	0	3419	3419	3419	0	0	3419	0	0	0	0	0	3419	0	0	1	3419	0	3419	0	0	0	0	0	0	0	0	1	1	0	0	0	0	0	1	3418	3419	3417	8	0	5	3406	8	0	0	0	5	3406	8
	0	0	0	0	0	0	0	0	0	3419	0	0	0	0	0	0	0	0	0	0	3419	3419	3419	0	3419	0	0	0	0	0	0	0	1	3418	3418	1	0	0	0	0	0	0	5	3406	8	0	0	0	0
	3417	0	0	0	0	0	0	0	3419	0	0	3418	0	3419	0	3418	0	0	0	0	0	0	0	0	0	0	3419	3417	1	3418	0	1	3417	1	0	0	0	2	3411	3419	3414	8	0	0	0	0	0	0	0
	0.06	0	0	0	0	0	0	0	0	0	0	0.03	0	0	0	0.03	0	0	0	0	0	0	0	0	0	0	0	0.06	0.06	0.03	0	0.03	0.06	0.03	0.03	0.03	0	0.06	0.23	0	0.15	0.38	0.38	0.38	0.23	0	0.15	0.38	0.23
	-1145	-1144	-1143	-1142	-1141	-1140	-1139	-1138	-1137	-1136	-1135	-1134	-1133	-1132	-1131	-1130	-1129	-1128	-1127	-1126	-1125	-1124	-1123	-1122	-1121	-1120	-1119	-1118	-1117	-1116	-1115	-1114	-1113	-1112	-1111	-1110	-1109	-1108	-1107	-1106	-1105	-1104	-1103	-1102	-1101	-1100	-1099	-1098	-1097
data/control	1.58	1.1	1.1	1.1	1.1	1.1	1.1	1.1	1.1	1.1	1.1	1.1	1.1	0	1.1	1.1	1.1	1.1	1.1	1.1	1.1	0	0	1.1	1.1	1.1	0	1.1	1.1	0.79	0	1.1	1.58	0.79	1.1	0.79	1.1	1.1	6.32	1.1	3.95	5.13	5.13	5.13	6.32	1.1	1.97	3.42	6.32
control rate	-1145	-1144	-1143	-1142	-1141	-1140	-1139	-1138	-1137	-1136	-1135	-1134	-1133	-1132	-1131	-1130	-1129	-1128	-1127	-1126	-1125	-1124	-1123	-1122	-1121	-1120	-1119	-1118	-1117	-1116	-1115	-1114	-1113	-1112	-1111	-1110	-1109	-1108	-1107	-1106	-1105	-1104	-1103	-1102	-1101	-1100	-1099	-1098	-1097
	C	T	T	T	A	A	T	A	C	G	A	C	T	C	A	C	T	A	T	A	G	G	G	A	G	A	C	C	A	C	A	A	C	G	G	T	T	T	C	C	C	T	A	G	A	A	A	T	A
	0	0	0	0	100	100	0	100	0	0	100	0	0	0	100	0	0	100	0	100	0	0.04	0	100	0	100	0	0	100	0.04	99.96	100	0.04	0	0	0	0	0	0	0	0	0.04	99.93	0.07	99.96	100	99.93	0.11	99.96
	0.04	100	100	100	0	0	100	0	0	0	0	0	100	0.04	0	0	100	0	100	0	0	0	0.04	0	0	0	0.04	0	0	0	0	0	0	0	0	99.96	100	100	0.04	0	0.04	99.93	0.04	0	0	0	0.07	99.89	0.04
	0	0	0	0	0	0	0	0	0	100	0	0	0	0	0	0	0	0	0	0	100	99.96	99.96	0	100	0	0	0	0	0	0	0	0	99.96	100	0.04	0	0	0	0	0	0	0.04	99.93	0.04	0	0	0	0
	99.96	0	0	0	0	0	0	0	100	0	0	100	0	99.96	0	100	0	0	0	0	0	0	0	0	0	0	99.96	100	0	99.96	0.04	0	99.96	0.04	0	0	0	0	99.96	100	99.96	0.04	0	0	0	0	0	0	0
data rate	-1145	-1144	-1143	-1142	-1141	-1140	-1139	-1138	-1137	-1136	-1135	-1134	-1133	-1132	-1131	-1130	-1129	-1128	-1127	-1126	-1125	-1124	-1123	-1122	-1121	-1120	-1119	-1118	-1117	-1116	-1115	-1114	-1113	-1112	-1111	-1110	-1109	-1108	-1107	-1106	-1105	-1104	-1103	-1102	-1101	-1100	-1099	-1098	-1097
	C	T	T	T	A	A	T	A	C	G	A	C	T	C	A	C	T	A	T	A	G	G	G	A	G	A	C	C	A	C	A	A	C	G	G	T	T	T	C	C	C	T	A	G	A	A	A	T	A
	0.06	0	0	0	100	100	0	100	0	0	100	0.03	0	0	100	0	0	100	0	100	0	0	0	100	0	100	0	0.03	99.94	0.03	100	99.97	0.03	0	0	0	0	0	0	0	0	0.15	99.62	0.38	99.77	100	99.85	0.38	99.77
	0	100	100	100	0	0	100	0	0	0	0	0	100	0	0	0.03	100	0	100	0	0	0	0	0	0	0	0	0.03	0.03	0	0	0	0	0	0.03	99.97	100	99.94	0.23	0	0.15	99.62	0.23	0	0	0	0.15	99.62	0.23
	0	0	0	0	0	0	0	0	0	100	0	0	0	0	0	0	0	0	0	0	100	100	100	0	100	0	0	0	0	0	0	0	0.03	99.97	99.97	0.03	0	0	0	0	0	0	0.15	99.62	0.23	0	0	0	0
	99.94	0	0	0	0	0	0	0	100	0	0	99.97	0	100	0	99.97	0	0	0	0	0	0	0	0	0	0	100	99.94	0.03	99.97	0	0.03	99.94	0.03	0	0	0	0.06	99.77	100	99.85	0.23	0	0	0	0	0	0	0
								Fold
								2.29
								all	indi	len	ins	del	sub	sub_per
								16775	7354	3419	3475	460	78	1.06
[truncated: 2,226 more columns]

## Sheet: Two-vector system
control value	-1145	A	-1143	-1142	-1141	-1140	-1139	-1138	-1137	-1136	A	-1134	-1133	-1132	-1131	-1130	-1129	-1128	-1127	-1126	-1125	-1124	A	-1122	-1121	-1120	-1119	-1118	-1117	-1116	A	-1114	-1113	-1112	-1111	-1110	-1109	-1108	-1107	-1106	-1105	-1104	-1103	-1102	-1101	-1100	-1099	-1098	-1097
	C	T	T	T	A	A	T	A	C	G	T	C	T	C	A	C	T	A	T	A	G	G	T	A	G	A	C	C	A	C	T	A	C	G	G	T	T	T	C	C	C	T	A	G	A	A	A	T	A
	0	0	0	0	2701	2701	0	2701	0	0	2701	0	0	0	2701	0	0	2701	0	2701	0	1	0	2701	0	2701	0	0	2701	1	2700	2701	1	0	0	0	0	0	0	0	0	1	2699	2	2700	2701	2699	3	2700
	1	2701	2701	2701	0	0	2701	0	0	0	0	0	2701	1	0	0	2701	0	2701	0	0	0	1	0	0	0	1	0	0	0	0	0	0	0	0	2700	2701	2701	1	0	1	2699	1	0	0	0	2	2698	1
	0	0	0	0	0	0	0	0	0	2701	0	0	0	0	0	0	0	0	0	0	2701	2700	2700	0	2701	0	0	0	0	0	0	0	0	2700	2701	1	0	0	0	0	0	0	1	2699	1	0	0	0	0
	2700	0	0	0	0	0	0	0	2701	0	0	2701	0	2700	0	2701	0	0	0	0	0	0	0	0	0	0	2700	2701	0	2700	1	0	2700	1	0	0	0	0	2700	2701	2700	1	0	0	0	0	0	0	0
	0.04	0	0	0	0	0	0	0	0	0	0	0	0	0.04	0	0	0	0	0	0	0	0.04	0.04	0	0	0	0.04	0	0	0.04	0.04	0	0.04	0.04	0	0.04	0	0	0.04	0	0.04	0.07	0.07	0.07	0.04	0	0.07	0.11	0.04
data value	-1145	-1144	-1143	-1142	-1141	-1140	-1139	-1138	-1137	-1136	-1135	-1134	-1133	-1132	-1131	-1130	-1129	-1128	-1127	-1126	-1125	-1124	-1123	-1122	-1121	-1120	-1119	-1118	-1117	-1116	-1115	-1114	-1113	-1112	-1111	-1110	-1109	-1108	-1107	-1106	-1105	-1104	-1103	-1102	-1101	-1100	-1099	-1098	-1097
	C	T	T	T	A	A	T	A	C	G	A	C	T	C	A	C	T	A	T	A	G	G	G	A	G	A	C	C	A	C	A	A	C	G	G	T	T	T	C	C	C	T	A	G	A	A	A	T	A
	1	0	0	0	4290	4290	0	4290	0	1	4290	0	0	0	4289	1	0	4289	1	4289	1	0	2	4287	3	4286	2	2	4286	4	4289	4287	3	0	0	0	0	0	0	0	0	4	4281	9	4285	4290	4286	9	4285
	1	4290	4290	4290	0	0	4290	0	0	0	0	0	4290	0	0	0	4289	1	4289	1	1	1	1	0	0	0	0	0	0	0	0	0	0	0	2	4288	4290	4288	5	1	4	4281	5	0	0	0	4	4281	5
	0	0	0	0	0	0	0	0	0	4289	0	0	0	0	0	0	0	0	0	0	4288	4289	4287	3	4287	2	0	0	0	0	0	1	2	4288	4288	2	0	0	0	0	0	0	4	4281	5	0	0	0	0
	4288	0	0	0	0	0	0	0	4290	0	0	4290	0	4290	1	4289	1	0	0	0	0	0	0	0	0	2	4288	4288	4	4286	1	2	4285	2	0	0	0	2	4285	4289	4286	5	0	0	0	0	0	0	0
	0.05	0	0	0	0	0	0	0	0	0.02	0	0	0	0	0.02	0.02	0.02	0.02	0.02	0.02	0.05	0.02	0.07	0.07	0.07	0.09	0.05	0.05	0.09	0.09	0.02	0.07	0.12	0.05	0.05	0.05	0	0.05	0.12	0.02	0.09	0.21	0.21	0.21	0.12	0	0.09	0.21	0.12
	-1145	-1144	-1143	-1142	-1141	-1140	-1139	-1138	-1137	-1136	-1135	-1134	-1133	-1132	-1131	-1130	-1129	-1128	-1127	-1126	-1125	-1124	-1123	-1122	-1121	-1120	-1119	-1118	-1117	-1116	-1115	-1114	-1113	-1112	-1111	-1110	-1109	-1108	-1107	-1106	-1105	-1104	-1103	-1102	-1101	-1100	-1099	-1098	-1097
data/control	1.26	1.1	1.1	1.1	1.1	1.1	1.1	1.1	1.1	1.1	1.1	1.1	1.1	0	1.1	1.1	1.1	1.1	1.1	1.1	1.1	0.63	1.89	1.1	1.1	1.1	1.26	1.1	1.1	2.52	0.63	1.1	3.15	1.26	1.1	1.26	1.1	1.1	3.15	1.1	2.52	2.83	2.83	2.83	3.15	1.1	1.26	1.89	3.15
control rate	-1145	-1144	-1143	-1142	-1141	-1140	-1139	-1138	-1137	-1136	-1135	-1134	-1133	-1132	-1131	-1130	-1129	-1128	-1127	-1126	-1125	-1124	-1123	-1122	-1121	-1120	-1119	-1118	-1117	-1116	-1115	-1114	-1113	-1112	-1111	-1110	-1109	-1108	-1107	-1106	-1105	-1104	-1103	-1102	-1101	-1100	-1099	-1098	-1097
	C	T	T	T	A	A	T	A	C	G	A	C	T	C	A	C	T	A	T	A	G	G	G	A	G	A	C	C	A	C	A	A	C	G	G	T	T	T	C	C	C	T	A	G	A	A	A	T	A
	0	0	0	0	100	100	0	100	0	0	100	0	0	0	100	0	0	100	0	100	0	0.04	0	100	0	100	0	0	100	0.04	99.96	100	0.04	0	0	0	0	0	0	0	0	0.04	99.93	0.07	99.96	100	99.93	0.11	99.96
	0.04	100	100	100	0	0	100	0	0	0	0	0	100	0.04	0	0	100	0	100	0	0	0	0.04	0	0	0	0.04	0	0	0	0	0	0	0	0	99.96	100	100	0.04	0	0.04	99.93	0.04	0	0	0	0.07	99.89	0.04
	0	0	0	0	0	0	0	0	0	100	0	0	0	0	0	0	0	0	0	0	100	99.96	99.96	0	100	0	0	0	0	0	0	0	0	99.96	100	0.04	0	0	0	0	0	0	0.04	99.93	0.04	0	0	0	0
	99.96	0	0	0	0	0	0	0	100	0	0	100	0	99.96	0	100	0	0	0	0	0	0	0	0	0	0	99.96	100	0	99.96	0.04	0	99.96	0.04	0	0	0	0	99.96	100	99.96	0.04	0	0	0	0	0	0	0
data rate	-1145	-1144	-1143	-1142	-1141	-1140	-1139	-1138	-1137	-1136	-1135	-1134	-1133	-1132	-1131	-1130	-1129	-1128	-1127	-1126	-1125	-1124	-1123	-1122	-1121	-1120	-1119	-1118	-1117	-1116	-1115	-1114	-1113	-1112	-1111	-1110	-1109	-1108	-1107	-1106	-1105	-1104	-1103	-1102	-1101	-1100	-1099	-1098	-1097
	C	T	T	T	A	A	T	A	C	G	A	C	T	C	A	C	T	A	T	A	G	G	G	A	G	A	C	C	A	C	A	A	C	G	G	T	T	T	C	C	C	T	A	G	A	A	A	T	A
	0.02	0	0	0	100	100	0	100	0	0.02	100	0	0	0	99.98	0.02	0	99.98	0.02	99.98	0.02	0	0.05	99.93	0.07	99.91	0.05	0.05	99.91	0.09	99.98	99.93	0.07	0	0	0	0	0	0	0	0	0.09	99.79	0.21	99.88	100	99.91	0.21	99.88
	0.02	100	100	100	0	0	100	0	0	0	0	0	100	0	0	0	99.98	0.02	99.98	0.02	0.02	0.02	0.02	0	0	0	0	0	0	0	0	0	0	0	0.05	99.95	100	99.95	0.12	0.02	0.09	99.79	0.12	0	0	0	0.09	99.79	0.12
	0	0	0	0	0	0	0	0	0	99.98	0	0	0	0	0	0	0	0	0	0	99.95	99.98	99.93	0.07	99.93	0.05	0	0	0	0	0	0.02	0.05	99.95	99.95	0.05	0	0	0	0	0	0	0.09	99.79	0.12	0	0	0	0
	99.95	0	0	0	0	0	0	0	100	0	0	100	0	100	0.02	99.98	0.02	0	0	0	0	0	0	0	0	0.05	99.95	99.95	0.09	99.91	0.02	0.05	99.88	0.05	0	0	0	0.05	99.88	99.98	99.91	0.12	0	0	0	0	0	0	0
								Fold
								2.8
								all	indi	len	ins	del	sub	sub_per
								20988	9329	4290	4492	547	49	0.53
[truncated: 2,226 more columns]
