# Supplementary material for: Synthetic evolution of herbicide resistance using a T7 RNAP–based random DNA base editor
Source: Life Sci Alliance. 2022 Sep 28;5(12):e202201538. doi: 10.26508/lsa.202201538 (PMC9526444; doi:10.26508/lsa.202201538)
Supplement: Supplementary file 3 [file LSA-2022-01538_SdataF2.2.xlsx]

## Sheet: ALS
												Change: Indicates the reference sequence nucleotides followed by the variant nucleotides. For example ‘C → A’
									Percent frequency			Coverage: The number of reads that cover the SNP region in the contig. The coverage includes both the reads containing the SNP and other reads at that position.
	1_ALS_AID_C	2_ALS_AID_0.5	3_ALS_AID_0.75	7_ALS+AID_C	8_ALS+AID_0.5	9_ALS+AID_0.75
T -> N	0.006	0.005	0.002	0.138	0.007	0.002		0.0266667	2.66667	17.2043		Reference Frequency: The percentage of reads that agree with the reference sequence at that position. This field will only be present if at least 1 read agrees with the reference sequence.
A -> N	0	0	0	0.015	0	0.004		0.00316667	0.316667	2.04301		Variant Frequency: The percentage of reads that have the variation at that position. For variations that span more than a single nucleotide, the variant frequency may appear as a range (e.g. 47.8% – 51.7%) to indicate the minimum/maximum variant frequency over that range.
C -> R	0.007	0.012	0.008	0.007	0.008	0.015		0.0095	0.95	6.12903
C -> T	0.015	0.055	0.017	0.11	0.025	0.078		0.05	5	32.2581
G -> A	0.01	0.096	0.03	0.123	0.013	0.064		0.056	5.6	36.129
G -> Y	0	0.019	0.002	0	0.001	0.036		0.00966667	0.966667	6.23656
									15.5	100
