# Supplementary material for: Synthetic evolution of herbicide resistance using a T7 RNAP–based random DNA base editor
Source: Life Sci Alliance. 2022 Sep 28;5(12):e202201538. doi: 10.26508/lsa.202201538 (PMC9526444; doi:10.26508/lsa.202201538)
Supplement: Supplementary file 4 [file LSA-2022-01538_SdataF3.xlsx]

## Sheet: Single-vector_0.5_vs_C
control value	-1145	A	-1143	-1142	-1141	-1140	-1139	-1138	-1137	-1136	A	-1134	-1133	-1132	-1131	-1130	-1129	-1128	-1127	-1126	-1125	-1124	A	-1122	-1121	-1120	-1119	-1118	-1117	-1116	A	-1114	-1113	-1112	-1111	-1110	-1109	-1108	-1107	-1106	-1105	-1104	-1103	-1102	-1101	-1100	-1099	-1098	-1097
	C	T	T	T	A	A	T	A	C	G	T	C	T	C	A	C	T	A	T	A	G	G	T	A	G	A	C	C	A	C	T	A	C	G	G	T	T	T	C	C	C	T	A	G	A	A	A	T	A
	2	0	0	0	3419	3419	0	3419	0	0	3419	1	0	0	3419	0	0	3419	0	3419	0	0	0	3419	0	3419	0	1	3417	1	3419	3418	1	0	0	0	0	0	0	0	0	5	3406	13	3411	3419	3414	13	3411
	0	3419	3419	3419	0	0	3419	0	0	0	0	0	3419	0	0	1	3419	0	3419	0	0	0	0	0	0	0	0	1	1	0	0	0	0	0	1	3418	3419	3417	8	0	5	3406	8	0	0	0	5	3406	8
	0	0	0	0	0	0	0	0	0	3419	0	0	0	0	0	0	0	0	0	0	3419	3419	3419	0	3419	0	0	0	0	0	0	0	1	3418	3418	1	0	0	0	0	0	0	5	3406	8	0	0	0	0
	3417	0	0	0	0	0	0	0	3419	0	0	3418	0	3419	0	3418	0	0	0	0	0	0	0	0	0	0	3419	3417	1	3418	0	1	3417	1	0	0	0	2	3411	3419	3414	8	0	0	0	0	0	0	0
	0.06	0	0	0	0	0	0	0	0	0	0	0.03	0	0	0	0.03	0	0	0	0	0	0	0	0	0	0	0	0.06	0.06	0.03	0	0.03	0.06	0.03	0.03	0.03	0	0.06	0.23	0	0.15	0.38	0.38	0.38	0.23	0	0.15	0.38	0.23
data value	-1145	-1144	-1143	-1142	-1141	-1140	-1139	-1138	-1137	-1136	-1135	-1134	-1133	-1132	-1131	-1130	-1129	-1128	-1127	-1126	-1125	-1124	-1123	-1122	-1121	-1120	-1119	-1118	-1117	-1116	-1115	-1114	-1113	-1112	-1111	-1110	-1109	-1108	-1107	-1106	-1105	-1104	-1103	-1102	-1101	-1100	-1099	-1098	-1097
	C	T	T	T	A	A	T	A	C	G	A	C	T	C	A	C	T	A	T	A	G	G	G	A	G	A	C	C	A	C	A	A	C	G	G	T	T	T	C	C	C	T	A	G	A	A	A	T	A
	0	0	0	0	2046	2047	0	2047	0	0	2047	0	0	0	2047	0	0	2047	0	2047	0	0	1	2046	1	2046	0	3	2044	3	2047	2044	3	1	0	0	0	0	0	0	0	4	2039	8	2043	2047	2043	8	2042
	1	2047	2047	2047	1	0	2047	0	0	0	0	0	2047	0	0	1	2047	0	2047	0	0	0	0	0	0	0	0	0	0	0	0	0	1	0	3	2046	2047	2043	2	0	4	2039	4	0	0	0	4	2039	5
	0	0	0	0	0	0	0	0	0	2047	0	0	0	0	0	1	0	0	0	0	2047	2047	2046	1	2046	0	0	0	0	0	0	0	3	2045	2044	1	0	0	0	0	0	0	4	2039	4	0	0	0	0
	2046	0	0	0	0	0	0	0	2047	0	0	2047	0	2047	0	2045	0	0	0	0	0	0	0	0	0	1	2047	2044	3	2044	0	3	2040	1	0	0	0	4	2045	2047	2043	4	0	0	0	0	0	0	0
	0.05	0	0	0	0.05	0	0	0	0	0	0	0	0	0	0	0.1	0	0	0	0	0	0	0.05	0.05	0.05	0.05	0	0.15	0.15	0.15	0	0.15	0.34	0.1	0.15	0.05	0	0.2	0.1	0	0.2	0.39	0.39	0.39	0.2	0	0.2	0.39	0.24
	-1145	-1144	-1143	-1142	-1141	-1140	-1139	-1138	-1137	-1136	-1135	-1134	-1133	-1132	-1131	-1130	-1129	-1128	-1127	-1126	-1125	-1124	-1123	-1122	-1121	-1120	-1119	-1118	-1117	-1116	-1115	-1114	-1113	-1112	-1111	-1110	-1109	-1108	-1107	-1106	-1105	-1104	-1103	-1102	-1101	-1100	-1099	-1098	-1097
data/control	0.84	1.1	1.1	1.1	1.1	1.1	1.1	1.1	1.1	1.1	1.1	0	1.1	1.1	1.1	3.34	1.1	1.1	1.1	1.1	1.1	1.1	1.1	1.1	1.1	1.1	1.1	2.51	2.51	5.01	1.1	5.01	5.85	3.34	5.01	1.67	1.1	3.34	0.42	1.1	1.34	1.03	1.03	1.03	0.84	1.1	1.34	1.03	1.04
control rate	-1145	-1144	-1143	-1142	-1141	-1140	-1139	-1138	-1137	-1136	-1135	-1134	-1133	-1132	-1131	-1130	-1129	-1128	-1127	-1126	-1125	-1124	-1123	-1122	-1121	-1120	-1119	-1118	-1117	-1116	-1115	-1114	-1113	-1112	-1111	-1110	-1109	-1108	-1107	-1106	-1105	-1104	-1103	-1102	-1101	-1100	-1099	-1098	-1097
	C	T	T	T	A	A	T	A	C	G	A	C	T	C	A	C	T	A	T	A	G	G	G	A	G	A	C	C	A	C	A	A	C	G	G	T	T	T	C	C	C	T	A	G	A	A	A	T	A
	0.06	0	0	0	100	100	0	100	0	0	100	0.03	0	0	100	0	0	100	0	100	0	0	0	100	0	100	0	0.03	99.94	0.03	100	99.97	0.03	0	0	0	0	0	0	0	0	0.15	99.62	0.38	99.77	100	99.85	0.38	99.77
	0	100	100	100	0	0	100	0	0	0	0	0	100	0	0	0.03	100	0	100	0	0	0	0	0	0	0	0	0.03	0.03	0	0	0	0	0	0.03	99.97	100	99.94	0.23	0	0.15	99.62	0.23	0	0	0	0.15	99.62	0.23
	0	0	0	0	0	0	0	0	0	100	0	0	0	0	0	0	0	0	0	0	100	100	100	0	100	0	0	0	0	0	0	0	0.03	99.97	99.97	0.03	0	0	0	0	0	0	0.15	99.62	0.23	0	0	0	0
	99.94	0	0	0	0	0	0	0	100	0	0	99.97	0	100	0	99.97	0	0	0	0	0	0	0	0	0	0	100	99.94	0.03	99.97	0	0.03	99.94	0.03	0	0	0	0.06	99.77	100	99.85	0.23	0	0	0	0	0	0	0
data rate	-1145	-1144	-1143	-1142	-1141	-1140	-1139	-1138	-1137	-1136	-1135	-1134	-1133	-1132	-1131	-1130	-1129	-1128	-1127	-1126	-1125	-1124	-1123	-1122	-1121	-1120	-1119	-1118	-1117	-1116	-1115	-1114	-1113	-1112	-1111	-1110	-1109	-1108	-1107	-1106	-1105	-1104	-1103	-1102	-1101	-1100	-1099	-1098	-1097
	C	T	T	T	A	A	T	A	C	G	A	C	T	C	A	C	T	A	T	A	G	G	G	A	G	A	C	C	A	C	A	A	C	G	G	T	T	T	C	C	C	T	A	G	A	A	A	T	A
	0	0	0	0	99.95	100	0	100	0	0	100	0	0	0	100	0	0	100	0	100	0	0	0.05	99.95	0.05	99.95	0	0.15	99.85	0.15	100	99.85	0.15	0.05	0	0	0	0	0	0	0	0.2	99.61	0.39	99.8	100	99.8	0.39	99.76
	0.05	100	100	100	0.05	0	100	0	0	0	0	0	100	0	0	0.05	100	0	100	0	0	0	0	0	0	0	0	0	0	0	0	0	0.05	0	0.15	99.95	100	99.8	0.1	0	0.2	99.61	0.2	0	0	0	0.2	99.61	0.24
	0	0	0	0	0	0	0	0	0	100	0	0	0	0	0	0.05	0	0	0	0	100	100	99.95	0.05	99.95	0	0	0	0	0	0	0	0.15	99.9	99.85	0.05	0	0	0	0	0	0	0.2	99.61	0.2	0	0	0	0
	99.95	0	0	0	0	0	0	0	100	0	0	100	0	100	0	99.9	0	0	0	0	0	0	0	0	0	0.05	100	99.85	0.15	99.85	0	0.15	99.66	0.05	0	0	0	0.2	99.9	100	99.8	0.2	0	0	0	0	0	0	0
								Fold
								3.36
								all	indi	len	ins	del	sub	sub_per
								12840	5481	2047	3093	341	106	1.93
[truncated: 2,226 more columns]

## Sheet: Single-vector_0.75_vs_C
control value	-1145	A	-1143	-1142	-1141	-1140	-1139	-1138	-1137	-1136	A	-1134	-1133	-1132	-1131	-1130	-1129	-1128	-1127	-1126	-1125	-1124	A	-1122	-1121	-1120	-1119	-1118	-1117	-1116	A	-1114	-1113	-1112	-1111	-1110	-1109	-1108	-1107	-1106	-1105	-1104	-1103	-1102	-1101	-1100	-1099	-1098	-1097
	C	T	T	T	A	A	T	A	C	G	T	C	T	C	A	C	T	A	T	A	G	G	T	A	G	A	C	C	A	C	T	A	C	G	G	T	T	T	C	C	C	T	A	G	A	A	A	T	A
	0	0	0	0	1742	1742	0	1742	0	0	1742	0	0	0	1742	0	0	1742	0	1742	0	0	2	1740	2	1738	2	3	1738	6	1740	1740	2	1	0	0	0	0	0	0	0	6	1733	9	1739	1742	1735	10	1739
	0	1742	1742	1742	0	0	1742	0	0	0	0	0	1742	0	0	0	1742	0	1742	0	0	0	0	0	0	0	0	0	0	0	0	0	1	0	4	1740	1742	1737	3	0	6	1733	3	0	0	0	7	1732	3
	0	0	0	0	0	0	0	0	0	1742	0	0	0	0	0	0	0	0	0	0	1742	1742	1740	2	1740	2	0	0	0	0	0	0	2	1739	1738	2	0	0	0	0	0	0	6	1733	3	0	0	0	0
	1742	0	0	0	0	0	0	0	1742	0	0	1742	0	1742	0	1742	0	0	0	0	0	0	0	0	0	2	1740	1739	4	1736	2	2	1737	2	0	0	0	5	1739	1742	1736	3	0	0	0	0	0	0	0
	0	0	0	0	0	0	0	0	0	0	0	0	0	0	0	0	0	0	0	0	0	0	0.11	0.11	0.11	0.23	0.11	0.17	0.23	0.34	0.11	0.11	0.29	0.17	0.23	0.11	0	0.29	0.17	0	0.34	0.52	0.52	0.52	0.17	0	0.4	0.57	0.17
data value	-1145	-1144	-1143	-1142	-1141	-1140	-1139	-1138	-1137	-1136	-1135	-1134	-1133	-1132	-1131	-1130	-1129	-1128	-1127	-1126	-1125	-1124	-1123	-1122	-1121	-1120	-1119	-1118	-1117	-1116	-1115	-1114	-1113	-1112	-1111	-1110	-1109	-1108	-1107	-1106	-1105	-1104	-1103	-1102	-1101	-1100	-1099	-1098	-1097
	C	T	T	T	A	A	T	A	C	G	A	C	T	C	A	C	T	A	T	A	G	G	G	A	G	A	C	C	A	C	A	A	C	G	G	T	T	T	C	C	C	T	A	G	A	A	A	T	A
	0	0	0	0	1538	1537	0	1538	0	0	1538	0	0	0	1538	0	0	1538	0	1538	0	0	0	1538	1	1536	3	2	1534	4	1536	1536	2	0	0	0	0	0	0	6	1	4	1530	8	1534	1538	1534	8	1534
	0	1538	1538	1538	0	0	1538	0	0	0	0	0	1538	0	0	0	1538	0	1538	0	0	0	0	0	1	0	0	1	0	0	0	0	0	0	2	1536	1538	1534	4	0	4	1530	4	0	0	0	4	1530	4
	0	0	0	0	0	1	0	0	0	1538	0	0	0	0	0	0	0	0	0	0	1538	1538	1538	0	1536	2	0	0	0	0	0	0	2	1536	1536	2	0	0	0	0	0	0	4	1530	4	0	0	0	0
	1538	0	0	0	0	0	0	0	1538	0	0	1538	0	1538	0	1538	0	0	0	0	0	0	0	0	0	0	1535	1535	4	1534	2	2	1534	2	0	0	0	4	1534	1532	1533	4	0	0	0	0	0	0	0
	0	0	0	0	0	0.07	0	0	0	0	0	0	0	0	0	0	0	0	0	0	0	0	0	0	0.13	0.13	0.2	0.2	0.26	0.26	0.13	0.13	0.26	0.13	0.13	0.13	0	0.26	0.26	0.39	0.33	0.52	0.52	0.52	0.26	0	0.26	0.52	0.26
	-1145	-1144	-1143	-1142	-1141	-1140	-1139	-1138	-1137	-1136	-1135	-1134	-1133	-1132	-1131	-1130	-1129	-1128	-1127	-1126	-1125	-1124	-1123	-1122	-1121	-1120	-1119	-1118	-1117	-1116	-1115	-1114	-1113	-1112	-1111	-1110	-1109	-1108	-1107	-1106	-1105	-1104	-1103	-1102	-1101	-1100	-1099	-1098	-1097
data/control	1.1	1.1	1.1	1.1	1.1	1.1	1.1	1.1	1.1	1.1	1.1	1.1	1.1	1.1	1.1	1.1	1.1	1.1	1.1	1.1	1.1	1.1	0	0	1.13	0.57	1.7	1.13	1.13	0.76	1.13	1.13	0.91	0.76	0.57	1.13	1.1	0.91	1.51	1.1	0.94	1.01	1.01	1.01	1.51	1.1	0.65	0.91	1.51
control rate	-1145	-1144	-1143	-1142	-1141	-1140	-1139	-1138	-1137	-1136	-1135	-1134	-1133	-1132	-1131	-1130	-1129	-1128	-1127	-1126	-1125	-1124	-1123	-1122	-1121	-1120	-1119	-1118	-1117	-1116	-1115	-1114	-1113	-1112	-1111	-1110	-1109	-1108	-1107	-1106	-1105	-1104	-1103	-1102	-1101	-1100	-1099	-1098	-1097
	C	T	T	T	A	A	T	A	C	G	A	C	T	C	A	C	T	A	T	A	G	G	G	A	G	A	C	C	A	C	A	A	C	G	G	T	T	T	C	C	C	T	A	G	A	A	A	T	A
	0	0	0	0	100	100	0	100	0	0	100	0	0	0	100	0	0	100	0	100	0	0	0.11	99.89	0.11	99.77	0.11	0.17	99.77	0.34	99.89	99.89	0.11	0.06	0	0	0	0	0	0	0	0.34	99.48	0.52	99.83	100	99.6	0.57	99.83
	0	100	100	100	0	0	100	0	0	0	0	0	100	0	0	0	100	0	100	0	0	0	0	0	0	0	0	0	0	0	0	0	0.06	0	0.23	99.89	100	99.71	0.17	0	0.34	99.48	0.17	0	0	0	0.4	99.43	0.17
	0	0	0	0	0	0	0	0	0	100	0	0	0	0	0	0	0	0	0	0	100	100	99.89	0.11	99.89	0.11	0	0	0	0	0	0	0.11	99.83	99.77	0.11	0	0	0	0	0	0	0.34	99.48	0.17	0	0	0	0
	100	0	0	0	0	0	0	0	100	0	0	100	0	100	0	100	0	0	0	0	0	0	0	0	0	0.11	99.89	99.83	0.23	99.66	0.11	0.11	99.71	0.11	0	0	0	0.29	99.83	100	99.66	0.17	0	0	0	0	0	0	0
data rate	-1145	-1144	-1143	-1142	-1141	-1140	-1139	-1138	-1137	-1136	-1135	-1134	-1133	-1132	-1131	-1130	-1129	-1128	-1127	-1126	-1125	-1124	-1123	-1122	-1121	-1120	-1119	-1118	-1117	-1116	-1115	-1114	-1113	-1112	-1111	-1110	-1109	-1108	-1107	-1106	-1105	-1104	-1103	-1102	-1101	-1100	-1099	-1098	-1097
	C	T	T	T	A	A	T	A	C	G	A	C	T	C	A	C	T	A	T	A	G	G	G	A	G	A	C	C	A	C	A	A	C	G	G	T	T	T	C	C	C	T	A	G	A	A	A	T	A
	0	0	0	0	100	99.93	0	100	0	0	100	0	0	0	100	0	0	100	0	100	0	0	0	100	0.07	99.87	0.2	0.13	99.74	0.26	99.87	99.87	0.13	0	0	0	0	0	0	0.39	0.07	0.26	99.48	0.52	99.74	100	99.74	0.52	99.74
	0	100	100	100	0	0	100	0	0	0	0	0	100	0	0	0	100	0	100	0	0	0	0	0	0.07	0	0	0.07	0	0	0	0	0	0	0.13	99.87	100	99.74	0.26	0	0.26	99.48	0.26	0	0	0	0.26	99.48	0.26
	0	0	0	0	0	0.07	0	0	0	100	0	0	0	0	0	0	0	0	0	0	100	100	100	0	99.87	0.13	0	0	0	0	0	0	0.13	99.87	99.87	0.13	0	0	0	0	0	0	0.26	99.48	0.26	0	0	0	0
	100	0	0	0	0	0	0	0	100	0	0	100	0	100	0	100	0	0	0	0	0	0	0	0	0	0	99.8	99.8	0.26	99.74	0.13	0.13	99.74	0.13	0	0	0	0.26	99.74	99.61	99.67	0.26	0	0	0	0	0	0	0
								Fold
								152.25
								all	indi	len	ins	del	sub	sub_per
								10481	4435	1538	2528	369	0	0
[truncated: 2,226 more columns]

## Sheet: Two-vector_0.5_vs_C
control value	-1145	A	-1143	-1142	-1141	-1140	-1139	-1138	-1137	-1136	A	-1134	-1133	-1132	-1131	-1130	-1129	-1128	-1127	-1126	-1125	-1124	A	-1122	-1121	-1120	-1119	-1118	-1117	-1116	A	-1114	-1113	-1112	-1111	-1110	-1109	-1108	-1107	-1106	-1105	-1104	-1103	-1102	-1101	-1100	-1099	-1098	-1097
	C	T	T	T	A	A	T	A	C	G	T	C	T	C	A	C	T	A	T	A	G	G	T	A	G	A	C	C	A	C	T	A	C	G	G	T	T	T	C	C	C	T	A	G	A	A	A	T	A
	0	0	0	0	2362	2364	0	2364	0	0	2364	0	0	0	2363	0	0	2364	0	2364	0	0	1	2363	1	2363	0	1	2362	2	2362	2363	3	1	0	0	0	0	0	0	0	5	2354	10	2359	2364	2358	11	2358
	0	2364	2364	2364	2	0	2364	0	0	0	0	0	2364	1	1	0	2364	0	2364	0	0	0	0	0	0	0	0	0	0	1	0	0	0	0	1	2361	2364	2362	5	0	5	2354	5	0	0	0	6	2353	6
	0	0	0	0	0	0	0	0	0	2364	0	0	0	0	0	0	0	0	0	0	2364	2364	2363	1	2363	0	1	0	0	0	1	0	1	2360	2363	3	0	0	0	0	0	0	5	2354	5	0	0	0	0
	2364	0	0	0	0	0	0	0	2364	0	0	2364	0	2363	0	2364	0	0	0	0	0	0	0	0	0	1	2363	2363	2	2361	1	1	2360	3	0	0	0	2	2359	2364	2359	5	0	0	0	0	0	0	0
	0	0	0	0	0.08	0	0	0	0	0	0	0	0	0.04	0.04	0	0	0	0	0	0	0	0.04	0.04	0.04	0.04	0.04	0.04	0.08	0.13	0.08	0.04	0.17	0.17	0.04	0.13	0	0.08	0.21	0	0.21	0.42	0.42	0.42	0.21	0	0.25	0.47	0.25
data value	-1145	-1144	-1143	-1142	-1141	-1140	-1139	-1138	-1137	-1136	-1135	-1134	-1133	-1132	-1131	-1130	-1129	-1128	-1127	-1126	-1125	-1124	-1123	-1122	-1121	-1120	-1119	-1118	-1117	-1116	-1115	-1114	-1113	-1112	-1111	-1110	-1109	-1108	-1107	-1106	-1105	-1104	-1103	-1102	-1101	-1100	-1099	-1098	-1097
	C	T	T	T	A	A	T	A	C	G	A	C	T	C	A	C	T	A	T	A	G	G	G	A	G	A	C	C	A	C	A	A	C	G	G	T	T	T	C	C	C	T	A	G	A	A	A	T	A
	0	0	0	0	3250	3250	0	3250	0	0	3250	0	0	0	3250	0	0	3250	0	3250	0	0	1	3249	1	3249	0	2	3247	2	3250	3248	3	0	0	0	0	0	0	0	0	3	3237	13	3240	3250	3246	14	3240
	0	3250	3250	3250	0	0	3250	0	1	0	0	0	3250	0	0	0	3250	0	3250	0	0	0	1	0	0	0	0	0	1	0	0	0	1	1	2	3247	3250	3248	10	0	3	3237	10	0	0	0	4	3236	10
	0	0	0	0	0	0	0	0	0	3250	0	0	0	0	0	0	0	0	0	0	3250	3250	3248	1	3249	0	0	0	0	0	0	0	2	3246	3248	3	0	0	0	0	0	0	3	3237	10	0	0	0	0
	3250	0	0	0	0	0	0	0	3249	0	0	3250	0	3250	0	3250	0	0	0	0	0	0	0	0	0	1	3250	3248	2	3248	0	2	3244	3	0	0	0	2	3240	3250	3247	10	0	0	0	0	0	0	0
	0	0	0	0	0	0	0	0	0.03	0	0	0	0	0	0	0	0	0	0	0	0	0	0.06	0.03	0.03	0.03	0	0.06	0.09	0.06	0	0.06	0.18	0.12	0.06	0.09	0	0.06	0.31	0	0.09	0.4	0.4	0.4	0.31	0	0.12	0.43	0.31
	-1145	-1144	-1143	-1142	-1141	-1140	-1139	-1138	-1137	-1136	-1135	-1134	-1133	-1132	-1131	-1130	-1129	-1128	-1127	-1126	-1125	-1124	-1123	-1122	-1121	-1120	-1119	-1118	-1117	-1116	-1115	-1114	-1113	-1112	-1111	-1110	-1109	-1108	-1107	-1106	-1105	-1104	-1103	-1102	-1101	-1100	-1099	-1098	-1097
data/control	1.1	1.1	1.1	1.1	0	1.1	1.1	1.1	1.1	1.1	1.1	1.1	1.1	0	0	1.1	1.1	1.1	1.1	1.1	1.1	1.1	1.45	0.73	0.73	0.73	0	1.45	1.09	0.48	0	1.45	1.09	0.73	1.45	0.73	1.1	0.73	1.45	1.1	0.44	0.95	0.95	0.95	1.45	1.1	0.48	0.93	1.21
control rate	-1145	-1144	-1143	-1142	-1141	-1140	-1139	-1138	-1137	-1136	-1135	-1134	-1133	-1132	-1131	-1130	-1129	-1128	-1127	-1126	-1125	-1124	-1123	-1122	-1121	-1120	-1119	-1118	-1117	-1116	-1115	-1114	-1113	-1112	-1111	-1110	-1109	-1108	-1107	-1106	-1105	-1104	-1103	-1102	-1101	-1100	-1099	-1098	-1097
	C	T	T	T	A	A	T	A	C	G	A	C	T	C	A	C	T	A	T	A	G	G	G	A	G	A	C	C	A	C	A	A	C	G	G	T	T	T	C	C	C	T	A	G	A	A	A	T	A
	0	0	0	0	99.92	100	0	100	0	0	100	0	0	0	99.96	0	0	100	0	100	0	0	0.04	99.96	0.04	99.96	0	0.04	99.92	0.08	99.92	99.96	0.13	0.04	0	0	0	0	0	0	0	0.21	99.58	0.42	99.79	100	99.75	0.47	99.75
	0	100	100	100	0.08	0	100	0	0	0	0	0	100	0.04	0.04	0	100	0	100	0	0	0	0	0	0	0	0	0	0	0.04	0	0	0	0	0.04	99.87	100	99.92	0.21	0	0.21	99.58	0.21	0	0	0	0.25	99.53	0.25
	0	0	0	0	0	0	0	0	0	100	0	0	0	0	0	0	0	0	0	0	100	100	99.96	0.04	99.96	0	0.04	0	0	0	0.04	0	0.04	99.83	99.96	0.13	0	0	0	0	0	0	0.21	99.58	0.21	0	0	0	0
	100	0	0	0	0	0	0	0	100	0	0	100	0	99.96	0	100	0	0	0	0	0	0	0	0	0	0.04	99.96	99.96	0.08	99.87	0.04	0.04	99.83	0.13	0	0	0	0.08	99.79	100	99.79	0.21	0	0	0	0	0	0	0
data rate	-1145	-1144	-1143	-1142	-1141	-1140	-1139	-1138	-1137	-1136	-1135	-1134	-1133	-1132	-1131	-1130	-1129	-1128	-1127	-1126	-1125	-1124	-1123	-1122	-1121	-1120	-1119	-1118	-1117	-1116	-1115	-1114	-1113	-1112	-1111	-1110	-1109	-1108	-1107	-1106	-1105	-1104	-1103	-1102	-1101	-1100	-1099	-1098	-1097
	C	T	T	T	A	A	T	A	C	G	A	C	T	C	A	C	T	A	T	A	G	G	G	A	G	A	C	C	A	C	A	A	C	G	G	T	T	T	C	C	C	T	A	G	A	A	A	T	A
	0	0	0	0	100	100	0	100	0	0	100	0	0	0	100	0	0	100	0	100	0	0	0.03	99.97	0.03	99.97	0	0.06	99.91	0.06	100	99.94	0.09	0	0	0	0	0	0	0	0	0.09	99.6	0.4	99.69	100	99.88	0.43	99.69
	0	100	100	100	0	0	100	0	0.03	0	0	0	100	0	0	0	100	0	100	0	0	0	0.03	0	0	0	0	0	0.03	0	0	0	0.03	0.03	0.06	99.91	100	99.94	0.31	0	0.09	99.6	0.31	0	0	0	0.12	99.57	0.31
	0	0	0	0	0	0	0	0	0	100	0	0	0	0	0	0	0	0	0	0	100	100	99.94	0.03	99.97	0	0	0	0	0	0	0	0.06	99.88	99.94	0.09	0	0	0	0	0	0	0.09	99.6	0.31	0	0	0	0
	100	0	0	0	0	0	0	0	99.97	0	0	100	0	100	0	100	0	0	0	0	0	0	0	0	0	0.03	100	99.94	0.06	99.94	0	0.06	99.82	0.09	0	0	0	0.06	99.69	100	99.91	0.31	0	0	0	0	0	0	0
								Fold
								12.02
								all	indi	len	ins	del	sub	sub_per
								16612	7166	3250	3450	466	0	0
[truncated: 2,226 more columns]

## Sheet: Two-vector_0.75_vs_C
control value	-1145	A	-1143	-1142	-1141	-1140	-1139	-1138	-1137	-1136	A	-1134	-1133	-1132	-1131	-1130	-1129	-1128	-1127	-1126	-1125	-1124	A	-1122	-1121	-1120	-1119	-1118	-1117	-1116	A	-1114	-1113	-1112	-1111	-1110	-1109	-1108	-1107	-1106	-1105	-1104	-1103	-1102	-1101	-1100	-1099	-1098	-1097
	C	T	T	T	A	A	T	A	C	G	T	C	T	C	A	C	T	A	T	A	G	G	T	A	G	A	C	C	A	C	T	A	C	G	G	T	T	T	C	C	C	T	A	G	A	A	A	T	A
	0	0	0	0	2362	2364	0	2364	0	0	2364	0	0	0	2363	0	0	2364	0	2364	0	0	1	2363	1	2363	0	1	2362	2	2362	2363	3	1	0	0	0	0	0	0	0	5	2354	10	2359	2364	2358	11	2358
	0	2364	2364	2364	2	0	2364	0	0	0	0	0	2364	1	1	0	2364	0	2364	0	0	0	0	0	0	0	0	0	0	1	0	0	0	0	1	2361	2364	2362	5	0	5	2354	5	0	0	0	6	2353	6
	0	0	0	0	0	0	0	0	0	2364	0	0	0	0	0	0	0	0	0	0	2364	2364	2363	1	2363	0	1	0	0	0	1	0	1	2360	2363	3	0	0	0	0	0	0	5	2354	5	0	0	0	0
	2364	0	0	0	0	0	0	0	2364	0	0	2364	0	2363	0	2364	0	0	0	0	0	0	0	0	0	1	2363	2363	2	2361	1	1	2360	3	0	0	0	2	2359	2364	2359	5	0	0	0	0	0	0	0
	0	0	0	0	0.08	0	0	0	0	0	0	0	0	0.04	0.04	0	0	0	0	0	0	0	0.04	0.04	0.04	0.04	0.04	0.04	0.08	0.13	0.08	0.04	0.17	0.17	0.04	0.13	0	0.08	0.21	0	0.21	0.42	0.42	0.42	0.21	0	0.25	0.47	0.25
data value	-1145	-1144	-1143	-1142	-1141	-1140	-1139	-1138	-1137	-1136	-1135	-1134	-1133	-1132	-1131	-1130	-1129	-1128	-1127	-1126	-1125	-1124	-1123	-1122	-1121	-1120	-1119	-1118	-1117	-1116	-1115	-1114	-1113	-1112	-1111	-1110	-1109	-1108	-1107	-1106	-1105	-1104	-1103	-1102	-1101	-1100	-1099	-1098	-1097
	C	T	T	T	A	A	T	A	C	G	A	C	T	C	A	C	T	A	T	A	G	G	G	A	G	A	C	C	A	C	A	A	C	G	G	T	T	T	C	C	C	T	A	G	A	A	A	T	A
	0	0	0	0	2385	2385	0	2385	0	0	2385	0	0	0	2385	0	0	2385	0	2385	0	0	0	2384	1	2384	1	1	2383	3	2382	2384	2	0	1	0	0	0	1	0	0	3	2378	7	2381	2385	2381	8	2381
	0	2385	2384	2385	0	0	2385	0	0	0	0	0	2385	1	0	0	2385	0	2385	0	0	0	1	0	0	0	0	0	0	0	0	0	0	0	1	2384	2385	2384	4	0	3	2378	4	0	0	0	4	2377	4
	0	0	0	0	0	0	0	0	0	2385	0	0	0	0	0	0	0	0	0	0	2385	2385	2384	1	2384	1	0	0	0	0	1	0	1	2384	2383	1	0	0	0	0	0	0	3	2378	4	0	0	0	0
	2385	0	1	0	0	0	0	0	2385	0	0	2385	0	2384	0	2385	0	0	0	0	0	0	0	0	0	0	2384	2384	2	2382	2	1	2382	1	0	0	0	1	2380	2385	2382	4	0	0	0	0	0	0	0
	0	0	0.04	0	0	0	0	0	0	0	0	0	0	0.04	0	0	0	0	0	0	0	0	0.04	0.04	0.04	0.04	0.04	0.04	0.08	0.13	0.13	0.04	0.13	0.04	0.08	0.04	0	0.04	0.21	0	0.13	0.29	0.29	0.29	0.17	0	0.17	0.34	0.17
	-1145	-1144	-1143	-1142	-1141	-1140	-1139	-1138	-1137	-1136	-1135	-1134	-1133	-1132	-1131	-1130	-1129	-1128	-1127	-1126	-1125	-1124	-1123	-1122	-1121	-1120	-1119	-1118	-1117	-1116	-1115	-1114	-1113	-1112	-1111	-1110	-1109	-1108	-1107	-1106	-1105	-1104	-1103	-1102	-1101	-1100	-1099	-1098	-1097
data/control	1.1	1.1	1.1	1.1	0	1.1	1.1	1.1	1.1	1.1	1.1	1.1	1.1	0.99	0	1.1	1.1	1.1	1.1	1.1	1.1	1.1	0.99	0.99	0.99	0.99	0.99	0.99	0.99	0.99	1.49	0.99	0.74	0.25	1.98	0.33	1.1	0.5	0.99	1.1	0.59	0.69	0.69	0.69	0.79	1.1	0.66	0.72	0.66
control rate	-1145	-1144	-1143	-1142	-1141	-1140	-1139	-1138	-1137	-1136	-1135	-1134	-1133	-1132	-1131	-1130	-1129	-1128	-1127	-1126	-1125	-1124	-1123	-1122	-1121	-1120	-1119	-1118	-1117	-1116	-1115	-1114	-1113	-1112	-1111	-1110	-1109	-1108	-1107	-1106	-1105	-1104	-1103	-1102	-1101	-1100	-1099	-1098	-1097
	C	T	T	T	A	A	T	A	C	G	A	C	T	C	A	C	T	A	T	A	G	G	G	A	G	A	C	C	A	C	A	A	C	G	G	T	T	T	C	C	C	T	A	G	A	A	A	T	A
	0	0	0	0	99.92	100	0	100	0	0	100	0	0	0	99.96	0	0	100	0	100	0	0	0.04	99.96	0.04	99.96	0	0.04	99.92	0.08	99.92	99.96	0.13	0.04	0	0	0	0	0	0	0	0.21	99.58	0.42	99.79	100	99.75	0.47	99.75
	0	100	100	100	0.08	0	100	0	0	0	0	0	100	0.04	0.04	0	100	0	100	0	0	0	0	0	0	0	0	0	0	0.04	0	0	0	0	0.04	99.87	100	99.92	0.21	0	0.21	99.58	0.21	0	0	0	0.25	99.53	0.25
	0	0	0	0	0	0	0	0	0	100	0	0	0	0	0	0	0	0	0	0	100	100	99.96	0.04	99.96	0	0.04	0	0	0	0.04	0	0.04	99.83	99.96	0.13	0	0	0	0	0	0	0.21	99.58	0.21	0	0	0	0
	100	0	0	0	0	0	0	0	100	0	0	100	0	99.96	0	100	0	0	0	0	0	0	0	0	0	0.04	99.96	99.96	0.08	99.87	0.04	0.04	99.83	0.13	0	0	0	0.08	99.79	100	99.79	0.21	0	0	0	0	0	0	0
data rate	-1145	-1144	-1143	-1142	-1141	-1140	-1139	-1138	-1137	-1136	-1135	-1134	-1133	-1132	-1131	-1130	-1129	-1128	-1127	-1126	-1125	-1124	-1123	-1122	-1121	-1120	-1119	-1118	-1117	-1116	-1115	-1114	-1113	-1112	-1111	-1110	-1109	-1108	-1107	-1106	-1105	-1104	-1103	-1102	-1101	-1100	-1099	-1098	-1097
	C	T	T	T	A	A	T	A	C	G	A	C	T	C	A	C	T	A	T	A	G	G	G	A	G	A	C	C	A	C	A	A	C	G	G	T	T	T	C	C	C	T	A	G	A	A	A	T	A
	0	0	0	0	100	100	0	100	0	0	100	0	0	0	100	0	0	100	0	100	0	0	0	99.96	0.04	99.96	0.04	0.04	99.92	0.13	99.87	99.96	0.08	0	0.04	0	0	0	0.04	0	0	0.13	99.71	0.29	99.83	100	99.83	0.34	99.83
	0	100	99.96	100	0	0	100	0	0	0	0	0	100	0.04	0	0	100	0	100	0	0	0	0.04	0	0	0	0	0	0	0	0	0	0	0	0.04	99.96	100	99.96	0.17	0	0.13	99.71	0.17	0	0	0	0.17	99.66	0.17
	0	0	0	0	0	0	0	0	0	100	0	0	0	0	0	0	0	0	0	0	100	100	99.96	0.04	99.96	0.04	0	0	0	0	0.04	0	0.04	99.96	99.92	0.04	0	0	0	0	0	0	0.13	99.71	0.17	0	0	0	0
	100	0	0.04	0	0	0	0	0	100	0	0	100	0	99.96	0	100	0	0	0	0	0	0	0	0	0	0	99.96	99.96	0.08	99.87	0.08	0.04	99.87	0.04	0	0	0	0.04	99.79	100	99.87	0.17	0	0	0	0	0	0	0
								Fold
								38.76
								all	indi	len	ins	del	sub	sub_per
								16034	6732	2385	3765	582	0	0
[truncated: 2,226 more columns]
